# Supplementary material for: Molecular Epidemiology of Escherichia coli Resistant to Carbapenems, Fluoroquinolones, and Aminoglycosides Isolated from One of the Largest Hospitals in Vietnam in 2014–2019
Source: Can J Infect Dis Med Microbiol. 2024 Jan 31;2024:2711353. doi: 10.1155/2024/2711353 (PMC10849806; doi:10.1155/2024/2711353)
Supplement: Supplementary Materials — Table S1: drug resistance genes were analyzed using the CLC genomics workbench microbial genomics module (detection parameters: 99% identity and 50% length coverage with manual correction). Higher scores in the ratio of drug resistance genes among the 67 isolates are highlighted. Supplementary Table S2: PAIs detected in the isolates using PAIDB (90% identity and 50% length coverage with manual correction) (https://www.paidb.re.kr/about_paidb.php). Supplementary Table S3: distribution of virulence factors in isolates from Vietnam analyzed based on sequence data from VFDB (https://www.mgc.ac.cn/VFs/). Thresholds of 90% identity and 50% length fraction were used. Higher scores in the ratio of virulence factors are highlighted. [file 2711353.f1.zip › Table S1.xlsx]

## Sheet: Sheet1
Table S1: Drug resistance genes were analyzed using the CLC genomics workbench microbial genomics module (detection parameters: 99% identity and 50% length coverage with manual correction). Higher scores in the ratio of drug resistance genes among the 67 isolates are highlighted. correction) (https://www.paidb.re.kr/about_paidb.php).
Function	Gene	2014-2019	Frequency of the gene	Total number of the genes	2014	2015	2016	2017	2018	2019
		67 strains			22 strains	2 strains	4 strains	8 strains	20 strains	11 strains
aminoglycoside	aac(3)-IIa	15	22.4	247	7	1	1	3	2	1
aminoglycoside	aac(3)-IId	17	25.4		3	0	1	1	9	3
aminoglycoside	aac(3)-IV	1	1.5		1	0	0	0	0	0
aminoglycoside	aac(6')-Ib-cr	32	47.8		7	1	2	5	12	5
aminoglycoside	aac(6')-Ib3	2	3		1	0	0	0	1	0
aminoglycoside	aadA1	7	10.4		1	1	1	3	0	1
aminoglycoside	aadA16	9	13.4		0	0	0	1	5	3
aminoglycoside	aadA2	21	31.3		3	0	2	4	11	1
aminoglycoside	aadA22	1	1.5		0	0	0	0	1	0
aminoglycoside	aadA5	35	52.2		13	0	3	6	11	2
aminoglycoside	ant(3'')-Ia	1	1.5		1	0	0	0	0	0
aminoglycoside	aph(3'')-Ib	37	55.2		11	1	1	5	13	6
aminoglycoside	aph(3')-Ia	5	7.5		3	0	0	0	1	1
aminoglycoside	aph(3')-IIa	3	4.5		1	0	1	1	0	0
aminoglycoside	aph(4)-Ia	1	1.5		1	0	0	0	0	0
aminoglycoside	aph(6)-Id	37	55.2		11	1	1	5	13	6
aminoglycoside	rmtB	23	34.3		10	1	4	2	2	4
beta-lactam	blaCMY-146	1	1.5	219	0	0	0	1	0	0
beta-lactam	blaCMY-148	1	1.5		0	0	0	0	1	0
beta-lactam	blaCMY-2	9	13.4		1	0	0	1	6	1
beta-lactam	blaCMY-42	10	14.9		3	0	0	3	1	3
beta-lactam	blaCMY-6	1	1.5		0	0	0	0	1	0
beta-lactam	blaCTX-M-139	1	1.5		0	1	0	0	0	0
beta-lactam	blaCTX-M-14	7	10.4		2	0	2	1	0	2
beta-lactam	blaCTX-M-15	33	49.3		9	1	1	4	15	3
beta-lactam	blaCTX-M-24	1	1.5		0	0	0	0	1	0
beta-lactam	blaCTX-M-27	8	11.9		5	0	0	1	1	1
beta-lactam	blaCTX-M-55	8	11.9		3	0	2	0	2	1
beta-lactam	blaDHA-7	3	4.5		0	0	0	0	1	2
beta-lactam	blaKPC-2	12	17.9		3	0	0	1	5	3
beta-lactam	blaLAP-2	3	4.5		0	0	0	0	1	2
beta-lactam	blaNDM-1	12	17.9		5	1	0	2	2	2
beta-lactam	blaNDM-4	3	4.5		0	0	0	0	0	3
beta-lactam	blaNDM-5	24	35.8		2	0	4	4	11	3
beta-lactam	blaOXA-1	28	41.8		7	1	2	4	12	2
beta-lactam	blaOXA-181	1	1.5		0	0	0	0	1	0
beta-lactam	blaOXA-2	2	3		1	1	0	0	0	0
beta-lactam	blaOXA-320	1	1.5		0	0	0	0	0	1
beta-lactam	blaOXA-48	2	3		0	0	0	1	0	1
beta-lactam	blaOXA-484	1	1.5		0	0	0	0	1	0
beta-lactam	blaSHV-12	1	1.5		1	0	0	0	0	0
beta-lactam	blaTEM-116	1	1.5		0	0	0	0	1	0
beta-lactam	blaTEM-141	2	3		1	0	0	0	1	0
beta-lactam	blaTEM-1A	2	3		1	0	0	0	0	1
beta-lactam	blaTEM-1B	37	55.2		11	2	4	5	11	4
beta-lactam	blaTEM-206	1	1.5		0	0	0	0	0	1
beta-lactam	blaTEM-214	1	1.5		0	0	0	0	1	0
beta-lactam	blaTEM-32	1	1.5		0	0	0	1	0	0
beta-lactam	blaTEM-34	1	1.5		1	0	0	0	0	0
colistin	mcr-1.1	4	6	4	2	0	0	1	1	0
fosfomycin	fosA3	12	17.9	12	7	0	2	1	1	1
macrolide	erm(B)	12	17.9	85	4	0	2	1	4	1
macrolide	lnu(F)	1	1.5		0	0	0	0	1	0
macrolide	mdf(A)	20	29.9		9	0	1	1	7	2
macrolide	mef(B)	2	3		1	0	1	0	0	0
macrolide	mph(A)	50	74.6		18	0	4	4	19	5
phenicol	catA1	9	13.4	43	2	1	2	1	2	1
phenicol	catA2	1	1.5		0	0	0	0	1	0
phenicol	catB3	28	41.8		7	1	2	4	12	2
phenicol	cmlA1	5	7.5		2	0	1	2	0	0
quinolone	qepA1	4	6	26	1	1	0	1	1	0
quinolone	qnrB1	2	3		0	1	0	1	0	0
quinolone	qnrB4	2	3		0	0	0	0	0	2
quinolone	qnrB6	9	13.4		1	0	0	1	5	2
quinolone	qnrS1	9	13.4		1	0	0	2	4	2
rifampicin	ARR-2	1	1.5	11	0	0	0	0	1	0
rifampicin	ARR-6	10	14.9		0	0	0	1	5	4
sulphonamide	sul1	55	82.1	98	16	1	4	7	18	9
sulphonamide	sul2	36	53.7		10	1	1	5	13	6
sulphonamide	sul3	7	10.4		2	0	1	2	1	1
tetracycline	tet(A)	32	47.8	59	13	1	2	5	5	6
tetracycline	tet(B)	23	34.3		4	1	2	2	13	1
tetracycline	tet(D)	1	1.5		1	0	0	0	0	0
tetracycline	tet(G)	2	3		2	0	0	0	0	0
tetracycline	tet(M)	1	1.5		0	0	0	1	0	0
trimethoprim	dfrA12	21	31.3	75	3	0	2	4	11	1
trimethoprim	dfrA14	7	10.4		2	1	0	1	2	1
trimethoprim	dfrA17	36	53.7		13	0	3	6	10	4
trimethoprim	dfrA27	9	13.4		0	0	0	1	5	3
trimethoprim	dfrA29	2	3		1	1	0	0	0	0
Summary		879			252	23	62	120	299	123
Genes/isolates		13.1			11.5	11.5	15.5	15	15	11.2
