# Supplementary material for: Molecular Epidemiology of Escherichia coli Resistant to Carbapenems, Fluoroquinolones, and Aminoglycosides Isolated from One of the Largest Hospitals in Vietnam in 2014–2019
Source: Can J Infect Dis Med Microbiol. 2024 Jan 31;2024:2711353. doi: 10.1155/2024/2711353 (PMC10849806; doi:10.1155/2024/2711353)
Supplement: Supplementary Materials — Table S1: drug resistance genes were analyzed using the CLC genomics workbench microbial genomics module (detection parameters: 99% identity and 50% length coverage with manual correction). Higher scores in the ratio of drug resistance genes among the 67 isolates are highlighted. Supplementary Table S2: PAIs detected in the isolates using PAIDB (90% identity and 50% length coverage with manual correction) (https://www.paidb.re.kr/about_paidb.php). Supplementary Table S3: distribution of virulence factors in isolates from Vietnam analyzed based on sequence data from VFDB (https://www.mgc.ac.cn/VFs/). Thresholds of 90% identity and 50% length fraction were used. Higher scores in the ratio of virulence factors are highlighted. [file 2711353.f1.zip › Table S3.xlsx]

## Sheet: Sheet1
Table S3 Distribution of virulence factors in isolates from Vietnam analyzed based on sequence data from VFDB (http://www.mgc.ac.cn/VFs/). Thresholds of 90% identity and 50% length fraction were used. Higher scores in the ratio of virulence factors are highlighted.
VFDB ID	Number detected	Predicted phenotype
VFG000358	1	NP_405467) (fyuA) pesticin/yersiniabactin receptor protein [Yersiniabactin (VF0136)] [Yersinia pestis CO92]
VFG000359	44	NP_405468) (ybtE) yersiniabactin siderophore biosynthetic protein [Yersiniabactin (VF0136)] [Yersinia pestis CO92]
VFG000360	17	NP_405469) (ybtT) yersiniabactin biosynthetic protein YbtT [Yersiniabactin (VF0136)] [Yersinia pestis CO92]
VFG000361	35	NP_405470) (ybtU) yersiniabactin biosynthetic protein YbtU [Yersiniabactin (VF0136)] [Yersinia pestis CO92]
VFG000362	8	NP_405471) (irp1) yersiniabactin biosynthetic protein Irp1 [Yersiniabactin (VF0136)] [Yersinia pestis CO92]
VFG000363	12	NP_405472) (irp2) yersiniabactin biosynthetic protein Irp2 [Yersiniabactin (VF0136)] [Yersinia pestis CO92]
VFG000364	2	NP_405473) (ybtA) transcriptional regulator YbtA [Yersiniabactin (VF0136)] [Yersinia pestis CO92]
VFG000365	2	NP_405474) (ybtP) lipoprotein inner membrane ABC-transporter [Yersiniabactin (VF0136)] [Yersinia pestis CO92]
VFG000366	25	NP_405475) (ybtQ) inner membrane ABC-transporter YbtQ [Yersiniabactin (VF0136)] [Yersinia pestis CO92]
VFG000367	28	NP_405476) (ybtX) putative signal transducer [Yersiniabactin (VF0136)] [Yersinia pestis CO92]
VFG000368	36	NP_405477) (ybtS) salicylate synthase Irp9 [Yersiniabactin (VF0136)] [Yersinia pestis CO92]
VFG000615	9	NP_709454) (iucA) aerobactin synthesis protein IucA [Aerobactin (VF0123)] [Shigella flexneri 2a str. 301]
VFG000616	10	NP_709455) (iucB) aerobactin synthesis protein IucB [Aerobactin (VF0123)] [Shigella flexneri 2a str. 301]
VFG000617	2	NP_709456) (iucC) aerobactin synthesis protein IucC [Aerobactin (VF0123)] [Shigella flexneri 2a str. 301]
VFG000618	1	NP_709457) (iucD) aerobactin synthesis protein IucC, lysine 6-monooxygenase [Aerobactin (VF0123)] [Shigella flexneri 2a str. 301]
VFG000619	3	NP_709458) (iutA) aerobactin receptor IutA [Aerobactin (VF0123)] [Shigella flexneri 2a str. 301]
VFG000669	1	NP_706257) (gtrA) bactoprenol-linked glucose translocase/flippase [LPS (VF0124)] [Shigella flexneri 2a str. 301]
VFG000863	8	BAA94855) (astA) heat-stable enterotoxin 1 [EAST1 (VF0216)] [Escherichia coli O44_H18 042]
VFG000871	11	NP_757239) (fimB) type 1 fimbriae Regulatory protein fimB [type 1 fimbriae (VF0221)] [Escherichia coli CFT073]
VFG000872	50	NP_757240) (fimE) type 1 fimbriae Regulatory protein fimE [type 1 fimbriae (VF0221)] [Escherichia coli CFT073]
VFG000873	46	NP_757241) (fimA) type-1 fimbrial protein, A chain precursor [type 1 fimbriae (VF0221)] [Escherichia coli CFT073]
VFG000874	20	NP_757242) (fimI) fimbrin-like protein fimI precursor [type 1 fimbriae (VF0221)] [Escherichia coli CFT073]
VFG000875	55	NP_757243) (fimC) chaperone protein fimC precursor [type 1 fimbriae (VF0221)] [Escherichia coli CFT073]
VFG000876	13	NP_757244) (fimD) outer membrane usher protein fimD precursor [type 1 fimbriae (VF0221)] [Escherichia coli CFT073]
VFG000877	52	NP_757245) (fimF) FimF protein precursor [type 1 fimbriae (VF0221)] [Escherichia coli CFT073]
VFG000878	56	NP_757247) (fimG) FimG protein precursor [type 1 fimbriae (VF0221)] [Escherichia coli CFT073]
VFG000879	56	NP_757248) (fimH) FimH protein precursor [type 1 fimbriae (VF0221)] [Escherichia coli CFT073]
VFG000880	19	NP_755468) (papI) regulatory protein PapI [P fimbriae (VF0220)] [Escherichia coli CFT073]
VFG000881	21	(papB) regulatory protein PapB [P fimbriae (VF0220)] [Escherichia coli CFT073]
VFG000882	2	NP_755467) (papa) P pilus major subunit Papa [P fimbriae (VF0220)] [Escherichia coli CFT073]
VFG000883	12	NP_755466) (pep) P pilus termination subunit Pep [P fimbriae (VF0220)] [Escherichia coli CFT073]
VFG000884	12	NP_755465) (papacy) usher protein Pac [P fimbriae (VF0220)] [Escherichia coli CFT073]
VFG000885	12	NP_755464) (pad) chaperone protein Pad [P fimbriae (VF0220)] [Escherichia coli CFT073]
VFG000886	12	NP_755463) (pep) P pilus assembly protein Pep [P fimbriae (VF0220)] [Escherichia coli CFT073]
VFG000887	12	NP_755461) (pep) P pilus minor subunit Pak [P fimbriae (VF0220)] [Escherichia coli CFT073]
VFG000888	5	NP_755460) (Pape) P pilus minor subunit Pape [P fimbriae (VF0220)] [Escherichia coli CFT073]
VFG000889	15	NP_755459) (pep) P pilus minor subunit Pep [P fimbriae (VF0220)] [Escherichia coli CFT073]
VFG000890	10	NP_755458) (pep) P pilus tip adhesin Pag [P fimbriae (VF0220)] [Escherichia coli CFT073]
VFG000902	3	NP_755494) (sat) secreted auto transporter toxin [Sat (VF0231)] [Escherichia coli CFT073]
VFG000904	2	NP_752330) (vat) hemoglobin protease [Tsh (VF0233)] [Escherichia coli CFT073]
VFG000905	5	NP_755444) (hlyC) hemolysin C [Hemolysin (VF0225)] [Escherichia coli CFT073]
VFG000906	5	NP_755445) (hlyA) hemolysin A [Hemolysin (VF0225)] [Escherichia coli CFT073]
VFG000907	5	NP_755448) (hlyB) hemolysin B [Hemolysin (VF0225)] [Escherichia coli CFT073]
VFG000908	5	NP_755449) (hlyD) hemolysin D [Hemolysin (VF0225)] [Escherichia coli CFT073]
VFG000916	29	NP_756169) (chuS) heme oxygenase ChuS [Chu (VF0227)] [Escherichia coli CFT073]
VFG000917	13	NP_756170) (chuA) outer membrane heme/hemoglobin receptor ChuA [Chu (VF0227)] [Escherichia coli CFT073]
VFG000918	1	NP_756175) (chuT) periplasmic heme-binding protein ChuT [Chu (VF0227)] [Escherichia coli CFT073]
VFG000919	21	NP_756176) (chuW) putative oxygen independent coproporphyrinogen III oxidase [Chu (VF0227)] [Escherichia coli CFT073]
VFG000920	10	NP_756177) (chuX) putative heme-binding protein ChuX [Chu (VF0227)] [Escherichia coli CFT073]
VFG000921	29	NP_756178) (chuY) ChuY [Chu (VF0227)] [Escherichia coli CFT073]
VFG000922	11	NP_756179) (chuU) heme permease protein ChuU [Chu (VF0227)] [Escherichia coli CFT073]
VFG000923	67	NP_752600) (fepA) ferrienterobactin outer membrane transporter [Enterobactin (VF0228)] [Escherichia coli CFT073]
VFG000924	67	NP_752610) (fepB) ferrienterobactin ABC transporter periplasmic binding protein [Enterobactin (VF0228)] [Escherichia coli CFT073]
VFG000925	68	NP_752606) (fepC) ferrienterobactin ABC transporter ATPase [Enterobactin (VF0228)] [Escherichia coli CFT073]
VFG000926	68	NP_752608) (fepD) ferrienterobactin ABC transporter permease [Enterobactin (VF0228)] [Escherichia coli CFT073]
VFG000928	67	NP_752607) (fepG) iron-enterobactin ABC transporter permease [Enterobactin (VF0228)] [Escherichia coli CFT073]
VFG000929	67	NP_752599) (entD) phosphopantetheinyl transferase component of enterobactin synthase multienzyme complex [Enterobactin (VF0228)] [Escherichia coli CFT073]
VFG000930	67	NP_752604) (entF) enterobactin synthase multienzyme complex component, ATP-dependent [Enterobactin (VF0228)] [Escherichia coli CFT073]
VFG000931	67	NP_752611) (entC) isochorismate synthase 1 [Enterobactin (VF0228)] [Escherichia coli CFT073]
VFG000932	67	NP_752612) (entE) 2,3-dihydroxybenzoate-AMP ligase component of enterobactin synthase multienzyme complex [Enterobactin (VF0228)] [Escherichia coli CFT073]
VFG000933	67	NP_752613) (entB) isochorismatase [Enterobactin (VF0228)] [Escherichia coli CFT073]
VFG000934	67	NP_752614) (entA) 2,3-dihydro-2,3-dihydroxybenzoate dehydrogenase [Enterobactin (VF0228)] [Escherichia coli CFT073]
VFG000935	2	NP_753164) (iroN) salmochelin receptor IroN [IroN (VF0230)] [Escherichia coli CFT073]
VFG000936	2	NP_755498) (iutA) ferric aerobactin receptor precusor IutA [Aerobactin (VF0229)] [Escherichia coli CFT073]
VFG000937	22	NP_755499) (iucD) L-lysine 6-monooxygenase IucD [Aerobactin (VF0229)] [Escherichia coli CFT073]
VFG000938	22	NP_755500) (iucC) aerobactin siderophore biosynthesis protein IucC [Aerobactin (VF0229)] [Escherichia coli CFT073]
VFG000939	15	NP_755501) (iucB) aerobactin siderophore biosynthesis protein IucB [Aerobactin (VF0229)] [Escherichia coli CFT073]
VFG000940	15	NP_755502) (iucA) aerobactin siderophore biosynthesis protein IucD [Aerobactin (VF0229)] [Escherichia coli CFT073]
VFG000942	2	AAK16475) (draA) cytoplamic protein DraA [Dr adhesins (VF0223)] [Escherichia coli O75_K5_H- str. IH11128]
VFG000945	3	AAK16478) (draD) DraD, periplasmic protein [Dr adhesins (VF0223)] [Escherichia coli O75_K5_H- str. IH11128]
VFG000946	5	AAK16479) (draP) DraP [Dr adhesins (VF0223)] [Escherichia coli O75_K5_H- str. IH11128]
VFG001424	2	AAB65153) (draE2) Dr-II structural adhesin precursor [Afa/Dr family (VF0212)] [Escherichia coli EC7372]
VFG001426	2	CAW30801) (afaE-I) AFA-I adhesin [Afa/Dr family (VF0212)] [Escherichia coli O25b_H4 str. FV9863]
VFG001442	2	AAF98391) (ibeA) invasion protein IbeA [Ibes (VF0237)] [Escherichia coli O18_K1_H7 str. RS218]
VFG001443	66	AAF37887) (ompA) outer membrane protein A [OmpA (VF0236)] [Escherichia coli O18_K1_H7 str. RS218]
VFG001444	45	AAG10151) (aslA) putative arylsulfatase [AslA (VF0238)] [Escherichia coli O18_K1_H7 str. RS218]
VFG001447	3	CAA50007) (cnf1) cytotoxic necrotizing factor 1 [CNF-1 (VF0240)] [Escherichia coli str. E-B35]
VFG001448	22	AAA21682) (kpsD) KpsD [K1 capsule (VF0239)] [Escherichia coli O18_K1_H7 str. RS218]
VFG001449	2	AAA24047) (kpsT) KpsT [K1 capsule (VF0239)] [Escherichia coli O18_K1_H7 str. RS218]
VFG001450	18	AAA24046) (kpsM) KpsM [K1 capsule (VF0239)] [Escherichia coli O18_K1_H7 str. RS218]
VFG001713	13	NP_755457) (papX) PapX protein regulates flagellum synthesis to repress motility [P fimbriae (CVF425)] [Escherichia coli CFT073]
VFG001827	1	YP_406304) (senB) enterotoxin [ShET2 (VF0258)] [Shigella flexneri 2a str. 301]
VFG002046	35	YP_404599) (gspC) general secretion pathway protein C [T2SS (VF0333)] [Shigella dysenteriae Sd197]
VFG002047	34	YP_404600) (gspD) general secretion pathway protein D [T2SS (VF0333)] [Shigella dysenteriae Sd197]
VFG002048	34	YP_404601) (gspE) general secretion pathway protein E [T2SS (VF0333)] [Shigella dysenteriae Sd197]
VFG002049	34	YP_404602) (gspF) general secretion pathway protein F [T2SS (VF0333)] [Shigella dysenteriae Sd197]
VFG002050	34	YP_404603) (gspG) general secretion pathway protein G [T2SS (VF0333)] [Shigella dysenteriae Sd197]
VFG002051	34	YP_404604) (gspH) general secretion pathway protein H [T2SS (VF0333)] [Shigella dysenteriae Sd197]
VFG002052	34	YP_404605) (gspI) general secretion pathway protein I [T2SS (VF0333)] [Shigella dysenteriae Sd197]
VFG002053	34	YP_404606) (gspJ) general secretion pathway protein J [T2SS (VF0333)] [Shigella dysenteriae Sd197]
VFG002054	47	YP_404607) (gspK) general secretion pathway protein K [T2SS (VF0333)] [Shigella dysenteriae Sd197]
VFG002055	54	YP_404608) (gspL) general secretion pathway protein L [T2SS (VF0333)] [Shigella dysenteriae Sd197]
VFG002056	56	YP_404609) (gspM) general secretion pathway protein M [T2SS (VF0333)] [Shigella dysenteriae Sd197]
VFG002412	46	NP_286009) (yagY/ecpB) E. coli common pilus chaperone EcpB [ECP (VF0404)] [Escherichia coli O157_H7 str. EDL933]
VFG002414	30	NP_286010) (yagZ/ecpA) E. coli common pilus structural subunit EcpA [ECP (VF0404)] [Escherichia coli O157_H7 str. EDL933]
VFG002415	15	NP_286008) (yagX/ecpC) E. coli common pilus usher EcpC [ECP (VF0404)] [Escherichia coli O157_H7 str. EDL933]
VFG002416	67	NP_286007) (yagW/ecpD) polymerized tip adhesin of ECP fibers [ECP (VF0404)] [Escherichia coli O157_H7 str. EDL933]
VFG002417	2	NP_286006) (yagV/ecpE) E. coli common pilus chaperone EcpE [ECP (VF0404)] [Escherichia coli O157_H7 str. EDL933]
VFG012327	6	YP_540122) (sfaC) S fimbrial switch regulatory protein SfaC [S fimbriae (VF0222)] [Escherichia coli UTI89]
VFG012501	2	NP_753165) (iroE) esterase [Salmochelin (IA013)] [Escherichia coli CFT073]
VFG012505	2	NP_753166) (iroD) esterase [Salmochelin (IA013)] [Escherichia coli CFT073]
VFG012509	2	NP_753167) (iroC) ATP binding cassette transporter [Salmochelin (IA013)] [Escherichia coli CFT073]
VFG012513	2	NP_753168) (iroB) glucosyltransferase IroB [Salmochelin (IA013)] [Escherichia coli CFT073]
VFG013063	1	YP_405020) (shuS) heme/hemoglobin transport protein ShuS [Shu (VF0256)] [Shigella dysenteriae Sd197]
VFG013064	19	YP_405019) (shuA) outer membrane heme/hemoglobin receptor ShuA [Shu (VF0256)] [Shigella dysenteriae Sd197]
VFG013065	16	YP_405017) (shuT) periplasmic binding protein ShuT [Shu (VF0256)] [Shigella dysenteriae Sd197]
VFG013067	21	YP_405016) (shuX) shu locus protein ShuX [Shu (VF0256)] [Shigella dysenteriae Sd197]
VFG013068	1	YP_405015) (shuY) shu locus protein ShuY [Shu (VF0256)] [Shigella dysenteriae Sd197]
VFG013070	17	YP_405013) (shuV) ATP-binding component of hemin transport system [Shu (VF0256)] [Shigella dysenteriae Sd197]
VFG034754	60	NP_288154) (espL1) type III secretion system effector espL1 [LEE encoded T3SS (SS020)] [Escherichia coli O157_H7 str. EDL933]
VFG034772	53	NP_290644) (espL4) type III secretion system effector EspL4 [LEE encoded T3SS (SS020)] [Escherichia coli O157_H7 str. EDL933]
VFG034815	61	NP_287686) (espR1) type III secretion system effector espR1 [LEE encoded T3SS (SS020)] [Escherichia coli O157_H7 str. EDL933]
VFG034825	2	NP_288394) (espR3) type III secretion system effector espR3 [LEE encoded T3SS (SS020)] [Escherichia coli O157_H7 str. EDL933]
VFG034849	56	NP_285716) (espX1) type III secretion system effector EspX1 [LEE encoded T3SS (SS020)] [Escherichia coli O157_H7 str. EDL933]
VFG034859	1	NP_286562) (espX2) type III secretion system effector EspX2 [LEE encoded T3SS (SS020)] [Escherichia coli O157_H7 str. EDL933]
VFG034866	61	NP_290672) (espX4) type III secretion system effector EspX4 [LEE encoded T3SS (SS020)] [Escherichia coli O157_H7 str. EDL933]
VFG034873	54	NP_290699) (espX5) type III secretion system effector EspX5 [LEE encoded T3SS (SS020)] [Escherichia coli O157_H7 str. EDL933]
VFG034880	5	NP_290952) (espX6) type III secretion system effector EspX6 [LEE encoded T3SS (SS020)] [Escherichia coli O157_H7 str. EDL933]
VFG034895	19	NP_285753) (espY1) type III secretion system effector EspY1 [LEE encoded T3SS (SS020)] [Escherichia coli O157_H7 str. EDL933]
VFG034901	13	NP_285765) (espY2) type III secretion system effector EspY2 [LEE encoded T3SS (SS020)] [Escherichia coli O157_H7 str. EDL933]
VFG034908	15	NP_286160) (espY3) type III secretion system effector EspY3 [LEE encoded T3SS (SS020)] [Escherichia coli O157_H7 str. EDL933]
VFG034915	14	NP_290352) (espY4) type III secretion system effector EspY4 [LEE encoded T3SS (SS020)] [Escherichia coli O157_H7 str. EDL933]
VFG040997	77	(aaiQ) - [AAI/SCI-II (SS182)] [Escherichia coli O44_H18 042]
VFG040998	62	(aaiR) - [AAI/SCI-II (SS182)] [Escherichia coli O44_H18 042]
VFG042210	53	(epaR) - [ETT2 (SS017)] [Escherichia coli O157_H7 str. Sakai]
VFG042390	4	YP_540132) (sfaX) regulatory protein SfaX [S fimbriae (VF0222)] [Escherichia coli UTI89]
VFG042423	3	CAW30797) (afaA) fimbrial major subunit AfaA [Afimbrial adhesin, AFA-I, mannose-resistant adhesin (AI010)] [Escherichia coli O25b_H4 str. FV9863]
VFG042424	3	CAW30798) (afaB-I) chaperone AfaB [Afimbrial adhesin, AFA-I, mannose-resistant adhesin (AI010)] [Escherichia coli O25b_H4 str. FV9863]
VFG042425	4	CAW30799) (afaC-I) usher AfaC [Afimbrial adhesin, AFA-I, mannose-resistant adhesin (AI010)] [Escherichia coli O25b_H4 str. FV9863]
VFG042426	2	CAW30800) (afaD) AfaD [Afimbrial adhesin, AFA-I, mannose-resistant adhesin (AI010)] [Escherichia coli O25b_H4 str. FV9863]
VFG042446	2	ABU51870) (daaC) DaaC usher protein [F1845 fimbrial adhesin (AI016)] [Escherichia coli str. C1845]
VFG042447	5	AAA23662) (daaF) DaaF protein [F1845 fimbrial adhesin (AI016)] [Escherichia coli str. C1845]
VFG044159	67	NP_752602) (fes) enterobactin/ferric enterobactin esterase [enterobactin (IA019)] [Escherichia coli CFT073]
VFG044165	66	NP_752609) (entS) enterobactin exporter, iron-regulated [enterobactin (IA019)] [Escherichia coli CFT073]
VFG044172	14	NP_756180) (chuV) ATP-binding hydrophilic protein ChuV [Chu (VF0227)] [Escherichia coli CFT073]
VFG044325	2	YP_002920245) (ybtQ) yersiniabactin ABC transporter ATP-binding/permease protein YbtQ [Ybt (VF0564)] [Klebsiella pneumoniae subsp. pneumoniae NTUH-K2044]
VFG045349	65	YP_002390132) (fdeC) adhesin FdeC [FdeC (VF0506)] [Escherichia coli O45_K1_H7 str. S88]
VFG045770	67	(yijP) protein YijP [Invasion of brain endothelial cells (Ibes) (CVF429)] [Escherichia coli O25b_H4-ST131]
VFG045771	10	(papX) regulator protein PapX [P fimbriae (CVF425)] [Escherichia coli O25b_H4-ST131]
VFG045773	47	(fimB') type 1 fimbriae regulatory protein FimB [type I fimbriae (CVF426)] [Escherichia coli O25b_H4-ST131]
VFG045776	38	(fimI) FimI fimbrial protein [type I fimbriae (CVF426)] [Escherichia coli O25b_H4-ST131]
VFG045778	12	(fimD) type 1 fimbriae outer membrane usher protein FimD [type I fimbriae (CVF426)] [Escherichia coli O25b_H4-ST131]
VFG045782	68	(matA/ecpR) Mat/Ecp fimbriae transcriptional regulator [E. coli common pilus (ECP) (CVF625)] [Escherichia coli O25b_H4-ST131]
VFG045784	23	(matC/ecpB) Mat/Ecp fimbriae periplasmic chaperone protein [E. coli common pilus (ECP) (CVF625)] [Escherichia coli O25b_H4-ST131]
VFG045787	65	(matF/ecpE) Mat/Ecp fimbriae periplasmic chaperone protein [E. coli common pilus (ECP) (CVF625)] [Escherichia coli O25b_H4-ST131]
VFG045788	27	(csgG) curli production assembly/transport component CsgG [Curli fibers (CVF822)] [Escherichia coli O25b_H4-ST131]
VFG045789	6	(csgF) curli production assembly/transport component CsgF [Curli fibers (CVF822)] [Escherichia coli O25b_H4-ST131]
VFG045790	9	(csgE) curli production assembly/transport component CsgE [Curli fibers (CVF822)] [Escherichia coli O25b_H4-ST131]
VFG045791	41	(csgD) putative 2-component transcriptional regulator for 2nd curli operon [Curli fibers (CVF822)] [Escherichia coli O25b_H4-ST131]
VFG045792	67	(csgB) minor curlin subunit CsgB [Curli fibers (CVF822)] [Escherichia coli O25b_H4-ST131]
VFG045793	30	(csgA) curlin major subunit CsgA [Curli fibers (CVF822)] [Escherichia coli O25b_H4-ST131]
VFG045794	37	(csgC) putative curli production protein CsgC [Curli fibers (CVF822)] [Escherichia coli O25b_H4-ST131]
VFG045796	2	(afaC) AfaC protein [Afimbrial adhesin AFA-I (CVF823)] [Escherichia coli O25b_H4-ST131]
VFG045797	2	(afaB) Afa fimbriae periplasmic chaperone protein [Afimbrial adhesin AFA-I (CVF823)] [Escherichia coli O25b_H4-ST131]
VFG045799	8	(EC958_5031) hypothetical protein [SCI-I T6SS (CVF734)] [Escherichia coli O25b_H4-ST131]
VFG045800	9	(EC958_5032) hypothetical protein [SCI-I T6SS (CVF734)] [Escherichia coli O25b_H4-ST131]
VFG045806	9	(EC958_3099) hypothetical protein [SCI-I T6SS (CVF734)] [Escherichia coli O25b_H4-ST131]
VFG045807	2	(EC958_3091) hypothetical protein [SCI-I T6SS (CVF734)] [Escherichia coli O25b_H4-ST131]
VFG045808	4	(EC958_3095) hypothetical protein [SCI-I T6SS (CVF734)] [Escherichia coli O25b_H4-ST131]
VFG045809	4	(EC958_0639) hypothetical protein [SCI-I T6SS (CVF734)] [Escherichia coli O25b_H4-ST131]
VFG045810	2	(EC958_0640) hypothetical protein [SCI-I T6SS (CVF734)] [Escherichia coli O25b_H4-ST131]
VFG045811	4	(EC958_0641) hypothetical protein [SCI-I T6SS (CVF734)] [Escherichia coli O25b_H4-ST131]
VFG045812	7	(EC958_3105) hypothetical protein [SCI-I T6SS (CVF734)] [Escherichia coli O25b_H4-ST131]
VFG045814	9	(EC958_5040) hypothetical protein [SCI-I T6SS (CVF734)] [Escherichia coli O25b_H4-ST131]
VFG045817	9	(EC958_5043) hypothetical protein [SCI-I T6SS (CVF734)] [Escherichia coli O25b_H4-ST131]
VFG045818	4	(EC958_4611) hypothetical protein [Temperature-sensitive hemagglutinin (CVF446)] [Escherichia coli O25b_H4-ST131]
VFG045820	16	(EC958_4121) putative autotransporter [AIDA-I (CVF450)] [Escherichia coli O25b_H4-ST131]
VFG045821	11	(flu) antigen 43 (Ag43) phase-variable aggregation and biofilm formation autotransporter [Antigen 43, AIDA-I type (CVF451)] [Escherichia coli O25b_H4-ST131]
VFG045823	4	(upaH) AIDA-I type autotransporter protein [UpaH, AIDA-I type (CVF741)] [Escherichia coli O25b_H4-ST131]
VFG045824	4	(EC958_4614) serine protease autotransporter protein [EspC, SPATE (CVF742)] [Escherichia coli O25b_H4-ST131]
VFG045825	35	(upaC) autotransporter protein UpaC [EhaB, AIDA-I type (CVF744)] [Escherichia coli O25b_H4-ST131]
VFG045826	23	(EC958_5138) Fluffing protein [Cah, AIDA-I type (CVF745)] [Escherichia coli O25b_H4-ST131]
VFG045827	67	(EC958_1421) hemolysin E [Hemolysin/cytolysin A (CVF750)] [Escherichia coli O25b_H4-ST131]
VFG045829	4	(iutA) ferric aerobactin receptor IutA [Aerobactin siderophore (CVF457)] [Escherichia coli O25b_H4-ST131]
VFG045839	9	(EC958_2289) putative peptide synthetase-like protein [Yersiniabactin siderophore (CVF458)] [Escherichia coli O25b_H4-ST131]
VFG045840	15	(EC958_2290) HMWP1 nonribosomal peptide/polyketide synthase [Yersiniabactin siderophore (CVF458)] [Escherichia coli O25b_H4-ST131]
VFG045842	15	(ybtT) YbtT protein [Yersiniabactin siderophore (CVF458)] [Escherichia coli O25b_H4-ST131]
VFG045846	33	(sitB) manganese/iron transport system ATP-binding protein [Iron/managanease transport (CVF459)] [Escherichia coli O25b_H4-ST131]
VFG045851	14	(chuT) putative periplasmic binding protein [Hemin uptake (CVF460)] [Escherichia coli O25b_H4-ST131]
VFG045852	9	(chuW) putative oxygen independent coproporphyrinogen III oxidase [Hemin uptake (CVF460)] [Escherichia coli O25b_H4-ST131]
VFG045855	22	(chuU) putative permease of iron compound ABC transport system [Hemin uptake (CVF460)] [Escherichia coli O25b_H4-ST131]
VFG045856	15	(elfA) fimbrial subunit ElfA [E.coli laminin-binding fimbriae (ELF) (CVF824)] [Escherichia coli VR50]
VFG045862	12	(ECH74115_1100) fimbrial protein [E.coli laminin-binding fimbriae (ELF) (CVF824)] [Escherichia coli O157_H7 str. EC4115]
VFG045865	19	(ycbQ) fimbrial-like adhesin protein [E.coli laminin-binding fimbriae (ELF) (CVF824)] [Escherichia coli O103_H2 str. 12009]
VFG045866	2	(ycbQ) putative fimbrial-like adhesin protein [E.coli laminin-binding fimbriae (ELF) (CVF824)] [Escherichia coli O111_H- str. 11128]
VFG045872	8	(ycbQ) putative fimbrial-like adhesin protein [E.coli laminin-binding fimbriae (ELF) (CVF824)] [Escherichia coli O7_K1 str. IAI39]
VFG045875	5	(UMNK88_1093) major type 1 subunit fimbrin FimA [E.coli laminin-binding fimbriae (ELF) (CVF824)] [Escherichia coli UMNK88]
VFG045878	15	(elfD) putative fimbrial chaperone protein ElfD [E.coli laminin-binding fimbriae (ELF) (CVF824)] [Escherichia coli VR50]
VFG045884	1	(ECH74115_1101) periplasmic pilus chaperone family protein [E.coli laminin-binding fimbriae (ELF) (CVF824)] [Escherichia coli O157_H7 str. EC4115]
VFG045887	18	(ycbR) periplasmic pilin chaperone [E.coli laminin-binding fimbriae (ELF) (CVF824)] [Escherichia coli O103_H2 str. 12009]
VFG045894	10	(ycbR) putative periplasmic pilin chaperone [E.coli laminin-binding fimbriae (ELF) (CVF824)] [Escherichia coli O7_K1 str. IAI39]
VFG045897	4	(UMNK88_1094) chaperone protein FocC [E.coli laminin-binding fimbriae (ELF) (CVF824)] [Escherichia coli UMNK88]
VFG045899	12	(APECO78_08685) periplasmic pilin chaperone [E.coli laminin-binding fimbriae (ELF) (CVF824)] [Escherichia coli O78_H18 str. WS3294A]
VFG045900	14	(elfC) putative outer membrane usher protein ElfC [E.coli laminin-binding fimbriae (ELF) (CVF824)] [Escherichia coli VR50]
VFG045902	12	(ycbS) - [E.coli laminin-binding fimbriae (ELF) (CVF824)] [Escherichia coli O55_H7 str. CB9615]
VFG045904	6	(ycbS) putative outer membrane usher protein [E.coli laminin-binding fimbriae (ELF) (CVF824)] [Escherichia coli O111_H- str. 11128]
VFG045906	1	(O3M_16615) outer membrane usher protein [E.coli laminin-binding fimbriae (ELF) (CVF824)] [Escherichia coli O104_H4 str. 2009EL-2050]
VFG045910	8	(ycbS) putative outer membrane export usher protein [E.coli laminin-binding fimbriae (ELF) (CVF824)] [Escherichia coli O7_K1 str. IAI39]
VFG045913	4	(UMNK88_1095) outer membrane usher protein FimD [E.coli laminin-binding fimbriae (ELF) (CVF824)] [Escherichia coli UMNK88]
VFG045915	15	(APECO78_08690) outer membrane usher protein [E.coli laminin-binding fimbriae (ELF) (CVF824)] [Escherichia coli O78_H18 str. WS3294A]
VFG045916	17	(elfG) putative fimbrial-like protein ElfG [E.coli laminin-binding fimbriae (ELF) (CVF824)] [Escherichia coli VR50]
VFG045926	12	(O3M_16610) fimbrial-like adhesin protein [E.coli laminin-binding fimbriae (ELF) (CVF824)] [Escherichia coli O104_H4 str. 2009EL-2050]
VFG045930	8	(ycbT) putative fimbrial-like adhesin protein [E.coli laminin-binding fimbriae (ELF) (CVF824)] [Escherichia coli O7_K1 str. IAI39]
VFG045931	7	(EcE24377A_1056) fimbrial protein [E.coli laminin-binding fimbriae (ELF) (CVF824)] [Escherichia coli E24377A]
VFG045932	2	(ETEC_1011) fimbrial precursor [E.coli laminin-binding fimbriae (ELF) (CVF824)] [Escherichia coli O78_H11_K80 str. H10407]
VFG045935	15	(APECO78_08695) fimbrial-like adhesin protein [E.coli laminin-binding fimbriae (ELF) (CVF824)] [Escherichia coli O78_H18 str. WS3294A]
VFG045936	17	(ppdD) prepilin peptidase-dependent protein D [Hemorrhagic E.coli pilus (HCP) (CVF825)] [Escherichia coli VR50]
VFG045937	4	(ppdD) prepilin peptidase dependent protein D [Hemorrhagic E.coli pilus (HCP) (CVF825)] [Escherichia coli O25b_H4-ST131]
VFG045948	3	(ppdD/hcpA) putative major pilin subunit [Hemorrhagic E.coli pilus (HCP) (CVF825)] [Escherichia coli O111_H- str. 11128]
VFG045950	31	(O3M_20925) major pilin subunit [Hemorrhagic E.coli pilus (HCP) (CVF825)] [Escherichia coli O104_H4 str. 2009EL-2050]
VFG045954	1	(ppdD) prepilin peptidase dependent protein D precursor [Hemorrhagic E.coli pilus (HCP) (CVF825)] [Escherichia coli O44_H18 042]
VFG045956	2	(ECP_0108) major pilin subunit [Hemorrhagic E.coli pilus (HCP) (CVF825)] [Escherichia coli 536]
VFG045958	7	(ppdD) putative major pilin subunit [Hemorrhagic E.coli pilus (HCP) (CVF825)] [Escherichia coli O7_K1 str. IAI39]
VFG045962	1	(ppdD) putative major pilin subunit [Hemorrhagic E.coli pilus (HCP) (CVF825)] [Escherichia coli O17_K52_H18 str. UMN026]
VFG045974	12	(hofB) protein transport protein HofB-like protein [Hemorrhagic E.coli pilus (HCP) (CVF825)] [Escherichia coli VR50]
VFG045975	6	(hofB) transport protein HofB [Hemorrhagic E.coli pilus (HCP) (CVF825)] [Escherichia coli O25b_H4-ST131]
VFG045983	2	(CDCO157_0108) hypothetical protein [Hemorrhagic E.coli pilus (HCP) (CVF825)] [Escherichia coli O157_H7 str. Xuzhou21]
VFG045984	4	(hofB/hcpB) hypothetical protein [Hemorrhagic E.coli pilus (HCP) (CVF825)] [Escherichia coli O103_H2 str. 12009]
VFG045991	2	(hofB) protein transport protein HofB [Hemorrhagic E.coli pilus (HCP) (CVF825)] [Escherichia coli O44_H18 042]
VFG045992	4	(hofB) hypothetical protein [Hemorrhagic E.coli pilus (HCP) (CVF825)] [Escherichia coli CFT073]
VFG045993	2	(ECP_0107) hypothetical protein [Hemorrhagic E.coli pilus (HCP) (CVF825)] [Escherichia coli 536]
VFG045995	5	(hofB) hypothetical protein [Hemorrhagic E.coli pilus (HCP) (CVF825)] [Escherichia coli O7_K1 str. IAI39]
VFG045999	1	(hofB) hypothetical protein [Hemorrhagic E.coli pilus (HCP) (CVF825)] [Escherichia coli O17_K52_H18 str. UMN026]
VFG046000	1	(hofB) hypothetical protein [Hemorrhagic E.coli pilus (HCP) (CVF825)] [Escherichia coli E24377A]
VFG046007	29	(APECO78_03975) hypothetical protein [Hemorrhagic E.coli pilus (HCP) (CVF825)] [Escherichia coli O78_H18 str. WS3294A]
VFG046011	14	(hofC) protein transport protein HofC-like protein [Hemorrhagic E.coli pilus (HCP) (CVF825)] [Escherichia coli VR50]
VFG046014	9	(hofC) type IV pilin biogenesis protein [Hemorrhagic E.coli pilus (HCP) (CVF825)] [Escherichia coli O127_H6 str. E2348/69]
VFG046023	1	(hofC/hcpC) assembly protein HofC in type IV pilin biogenesis, transmembrane protein [Hemorrhagic E.coli pilus (HCP) (CVF825)] [Escherichia coli O111_H- str. 11128]
VFG046029	4	(hofC) protein transport protein HofC [Hemorrhagic E.coli pilus (HCP) (CVF825)] [Escherichia coli O44_H18 042]
VFG046031	2	(ECP_0106) type IV pilin biogenesis protein [Hemorrhagic E.coli pilus (HCP) (CVF825)] [Escherichia coli 536]
VFG046036	4	(hofC) type IV pilin biogenesis protein [Hemorrhagic E.coli pilus (HCP) (CVF825)] [Escherichia coli NA114]
VFG046044	32	(APECO78_03970) type IV pilin biogenesis protein [Hemorrhagic E.coli pilus (HCP) (CVF825)] [Escherichia coli O78_H18 str. WS3294A]
VFG046058	36	(fimD) outer membrane usher protein FimD [type I fimbriae (CVF426)] [Escherichia coli VR50]
VFG046063	37	(ecpA) common pilus major fimbrillin subunit EcpA [E. coli common pilus (ECP) (CVF625)] [Escherichia coli VR50]
VFG046065	52	(ecpC) putative outer membrane usher protein EcpC [E. coli common pilus (ECP) (CVF625)] [Escherichia coli VR50]
VFG046068	41	(csgG) curli production assembly/transport component CsgG [Curli fibers (CVF822)] [Escherichia coli VR50]
VFG046069	60	(csgF) curli production assembly/transport component CsgF [Curli fibers (CVF822)] [Escherichia coli VR50]
VFG046070	57	(csgE) curli production assembly/transport component CsgE [Curli fibers (CVF822)] [Escherichia coli VR50]
VFG046071	26	(csgD) csgBAC operon transcriptional regulatory protein [Curli fibers (CVF822)] [Escherichia coli VR50]
VFG046072	1	(csgB) minor curlin subunit [Curli fibers (CVF822)] [Escherichia coli VR50]
VFG046073	37	(csgA) major curlin subunit [Curli fibers (CVF822)] [Escherichia coli VR50]
VFG046074	30	(csgC) curli assembly protein CsgC [Curli fibers (CVF822)] [Escherichia coli VR50]
VFG046078	1	(ECVR50_3238) adhesin operon transcriptional regulator [Afimbrial adhesin AFA-I (CVF823)] [Escherichia coli VR50]
VFG046082	49	(ECVR50_0238) hypothetical protein [ACE T6SS (CVF736)] [Escherichia coli VR50]
VFG046083	45	(ECVR50_0239) IcmF-related protein [ACE T6SS (CVF736)] [Escherichia coli VR50]
VFG046084	29	(ECVR50_0240) uncharacterized protein ImpA [ACE T6SS (CVF736)] [Escherichia coli VR50]
VFG046086	32	(ECVR50_0242) putative protease [ACE T6SS (CVF736)] [Escherichia coli VR50]
VFG046090	35	(ECVR50_0246) hypothetical protein [ACE T6SS (CVF736)] [Escherichia coli VR50]
VFG046091	35	(ECVR50_0247) hypothetical protein [ACE T6SS (CVF736)] [Escherichia coli VR50]
VFG046092	35	(ECVR50_0248) hypothetical protein [ACE T6SS (CVF736)] [Escherichia coli VR50]
VFG046093	36	(ECVR50_0249) hypothetical protein [ACE T6SS (CVF736)] [Escherichia coli VR50]
VFG046094	38	(ECVR50_0250) uncharacterized protein ImpC [ACE T6SS (CVF736)] [Escherichia coli VR50]
VFG046096	36	(ECVR50_0257) hypothetical protein [ACE T6SS (CVF736)] [Escherichia coli VR50]
VFG046097	8	(ECVR50_3325) secreted autotranspoter toxin [Sat (CVF448)] [Escherichia coli VR50]
VFG046098	2	(flu2) putative autotransporter [Antigen 43, AIDA-I type (CVF451)] [Escherichia coli VR50]
VFG046099	21	(flu1) antigen 43 (Ag43) phase-variable biofilm formation autotransporter [Antigen 43, AIDA-I type (CVF451)] [Escherichia coli VR50]
VFG046101	10	(senB) Enterotoxin TieB protein [Enterotoxin SenB/TieB (CVF755)] [Escherichia coli VR50]
VFG046102	14	(ECVR50_3327) IutA [Aerobactin siderophore (CVF457)] [Escherichia coli VR50]
VFG046108	11	(ECVR50_2112) putative cytoplasmic transmembrane protein [Yersiniabactin siderophore (CVF458)] [Escherichia coli VR50]
VFG046109	16	(ECVR50_2113) putative ABC transporter protein [Yersiniabactin siderophore (CVF458)] [Escherichia coli VR50]
VFG046110	27	(ECVR50_2114) putative inner membrane ABC-transporter [Yersiniabactin siderophore (CVF458)] [Escherichia coli VR50]
VFG046112	21	(ECVR50_2116) yersiniabactin biosynthetic protein [Yersiniabactin siderophore (CVF458)] [Escherichia coli VR50]
VFG046113	17	(ECVR50_2117) yersiniabactin biosynthetic protein [Yersiniabactin siderophore (CVF458)] [Escherichia coli VR50]
VFG046114	5	(ECVR50_2118) yersiniabactin biosynthetic protein YbtU [Yersiniabactin siderophore (CVF458)] [Escherichia coli VR50]
VFG048293	1	(KPHS_43600) fimbrial morphology protein [type I fimbriae (CVF847)] [Klebsiella pneumoniae subsp. pneumoniae HS11286]
VFG048371	2	(A225_4837) Fimbriae usher protein StcC [type 3 fimbriae (CVF848)] [Klebsiella oxytoca E718]
VFG048382	2	(KOX_01860) hypothetical protein [type 3 fimbriae (CVF848)] [Klebsiella oxytoca KCTC 1686]
VFG048558	3	(A79E_1711) Salicylate synthetase [Yersiniabactin (CVF851)] [Klebsiella pneumoniae subsp. pneumoniae 1084]
VFG048559	3	(KPHS_34610) Salicylate synthase Irp9 [Yersiniabactin (CVF851)] [Klebsiella pneumoniae subsp. pneumoniae HS11286]
VFG048562	3	(A79E_1710) signal transducer [Yersiniabactin (CVF851)] [Klebsiella pneumoniae subsp. pneumoniae 1084]
VFG048563	3	(KPHS_34620) MFS superfamily transporter signal transducer [Yersiniabactin (CVF851)] [Klebsiella pneumoniae subsp. pneumoniae HS11286]
VFG048567	3	(KPHS_34630) permease and ATP-binding protein of yersiniabactin-iron ABC transporter YbtQ [Yersiniabactin (CVF851)] [Klebsiella pneumoniae subsp. pneumoniae HS11286]
VFG048571	17	(KPHS_34640) lipoprotein inner membrane ABC-transporter [Yersiniabactin (CVF851)] [Klebsiella pneumoniae subsp. pneumoniae HS11286]
VFG048572	5	(A225_2991) iron aquisition regulator (YbtA,AraC-like,required for transcription of FyuA/psn,Irp2) [Yersiniabactin (CVF851)] [Klebsiella oxytoca E718]
VFG048575	43	(KPHS_34650) AraC-type transcriptional regulator [Yersiniabactin (CVF851)] [Klebsiella pneumoniae subsp. pneumoniae HS11286]
VFG048579	3	(KPHS_34660) High-molecular-weight nonribosomal peptide/polyketide synthetase 2 (HMWP2) [Yersiniabactin (CVF851)] [Klebsiella pneumoniae subsp. pneumoniae HS11286]
VFG048582	3	(KPHS_34670) High-molecular-weight nonribosomal peptide/polyketide synthetase 1 (HMWP1) [Yersiniabactin (CVF851)] [Klebsiella pneumoniae subsp. pneumoniae HS11286]
VFG048585	3	(A79E_1704) irp3 [Yersiniabactin (CVF851)] [Klebsiella pneumoniae subsp. pneumoniae 1084]
VFG048590	3	(KPHS_34690) putative thioesterase YbtT [Yersiniabactin (CVF851)] [Klebsiella pneumoniae subsp. pneumoniae HS11286]
VFG048597	39	(A79E_1701) FyuA, Psn, pesticin receptor [Yersiniabactin (CVF851)] [Klebsiella pneumoniae subsp. pneumoniae 1084]
VFG048598	3	(KPHS_34710) pesticin/yersiniabactin TonB-dependent receptor [Yersiniabactin (CVF851)] [Klebsiella pneumoniae subsp. pneumoniae HS11286]
VFG048606	2	YP_001688092.1) (iucC) aerobactin siderophore biosynthesis protein IucC [Aerobactin (VF0565)] [Klebsiella pneumoniae subsp. pneumoniae NTUH-K2044]
VFG048622	1	(iutA) hypothetical protein [Aerobactin (CVF852)] [Klebsiella pneumoniae subsp. rhinoscleromatis SB3432]
VFG048792	5	(galF) UTP--glucose-1-phosphate uridylyltransferase subunit GalF [Capsule (CVF854)] [Klebsiella pneumoniae 342]
VFG048794	2	(N559_1747) UDP-glucose pyrophosphorylase [Capsule (CVF854)] [Klebsiella pneumoniae JM45]
VFG048798	1	(wzi) Surface assembly of capsule [Capsule (CVF854)] [Klebsiella pneumoniae subsp. rhinoscleromatis SB3432]
VFG048804	8	(KPHS_35550) dTDP-4-dehydrorhamnose 3,5-epimerase [Capsule (CVF854)] [Klebsiella pneumoniae subsp. pneumoniae HS11286]
VFG048806	2	(KPN2242_15540) phosphomannomutase [Capsule (CVF854)] [Klebsiella pneumoniae KCTC 2242]
VFG048807	2	(rmlC) dTDP-4-dehydrorhamnose 3,5-epimerase [Capsule (CVF854)] [Klebsiella pneumoniae subsp. pneumoniae MGH 78578]
VFG048810	4	(Kvar_1549) PA-phosphatase-like phosphoesterase [Capsule (CVF854)] [Klebsiella variicola At-22]
VFG048814	5	(KPK_1653) hypothetical protein [Capsule (CVF854)] [Klebsiella pneumoniae 342]
VFG048815	10	(KPHS_35560) dTDP-4-dehydrorhamnose reductase [Capsule (CVF854)] [Klebsiella pneumoniae subsp. pneumoniae HS11286]
VFG048826	4	(KPHS_35570) glucose-1-phosphate thymidylyltransferase [Capsule (CVF854)] [Klebsiella pneumoniae subsp. pneumoniae HS11286]
VFG048827	2	(N559_1751) amylovoran export outer membrane protein AmsH [Capsule (CVF854)] [Klebsiella pneumoniae JM45]
VFG048828	2	(KPN2242_15550) 6-phosphogluconate dehydrogenase [Capsule (CVF854)] [Klebsiella pneumoniae KCTC 2242]
VFG048829	5	(rmlA) glucose-1-phosphate thymidylyltransferase [Capsule (CVF854)] [Klebsiella pneumoniae subsp. pneumoniae MGH 78578]
VFG048830	2	YP_002920353.1) (gnd) 6-phosphogluconate dehydrogenase [Capsule (VF0560)] [Klebsiella pneumoniae subsp. pneumoniae NTUH-K2044]
VFG048837	6	(KPHS_35580) dTDP-D-glucose 4,6-dehydratase [Capsule (CVF854)] [Klebsiella pneumoniae subsp. pneumoniae HS11286]
VFG048838	2	(N559_1752) tyrosine autokinase [Capsule (CVF854)] [Klebsiella pneumoniae JM45]
VFG048847	2	(etk) tyrosine-protein kinase Etk [Capsule (CVF854)] [Klebsiella pneumoniae 342]
VFG048848	1	(KPHS_35590) 6-phosphogluconate dehydrogenase [Capsule (CVF854)] [Klebsiella pneumoniae subsp. pneumoniae HS11286]
VFG048849	2	(N559_1753) undecaprenolphosphate Gal-1-P transferase [Capsule (CVF854)] [Klebsiella pneumoniae JM45]
VFG048858	2	(KPK_1657) hypothetical protein [Capsule (CVF854)] [Klebsiella pneumoniae 342]
VFG048859	1	(KPHS_35600) polysaccharide biosynthesis protein [Capsule (CVF854)] [Klebsiella pneumoniae subsp. pneumoniae HS11286]
VFG048860	2	(N559_1754) family 2 glycosyl transferase [Capsule (CVF854)] [Klebsiella pneumoniae JM45]
VFG048869	2	(KPK_1658) polysaccharide biosynthesis protein [Capsule (CVF854)] [Klebsiella pneumoniae 342]
VFG048870	1	(KPHS_35610) hypothetical protein [Capsule (CVF854)] [Klebsiella pneumoniae subsp. pneumoniae HS11286]
VFG048871	2	(N559_1755) hypothetical protein [Capsule (CVF854)] [Klebsiella pneumoniae JM45]
VFG048880	2	(KPK_1659) glycosyl transferase family protein [Capsule (CVF854)] [Klebsiella pneumoniae 342]
VFG048881	1	(KPHS_35620) hypothetical protein [Capsule (CVF854)] [Klebsiella pneumoniae subsp. pneumoniae HS11286]
VFG048882	2	(N559_1756) hypothetical protein [Capsule (CVF854)] [Klebsiella pneumoniae JM45]
VFG048891	2	(KPK_1660) hypothetical protein [Capsule (CVF854)] [Klebsiella pneumoniae 342]
VFG048892	1	(KPHS_35630) family 2 glycosyl transferase [Capsule (CVF854)] [Klebsiella pneumoniae subsp. pneumoniae HS11286]
VFG048893	2	(N559_1757) group 1 glycosyl transferase [Capsule (CVF854)] [Klebsiella pneumoniae JM45]
VFG048902	2	(KPK_1661) glycosyl transferase family protein [Capsule (CVF854)] [Klebsiella pneumoniae 342]
VFG048903	1	(KPHS_35640) carbohydrate lyase [Capsule (CVF854)] [Klebsiella pneumoniae subsp. pneumoniae HS11286]
VFG048904	2	(N559_1758) family 2 glycosyl transferase [Capsule (CVF854)] [Klebsiella pneumoniae JM45]
VFG048913	2	(KPK_1662) hypothetical protein [Capsule (CVF854)] [Klebsiella pneumoniae 342]
VFG048914	1	(KPHS_35650) glycosyltransferase [Capsule (CVF854)] [Klebsiella pneumoniae subsp. pneumoniae HS11286]
VFG048915	2	(N559_1759) hypothetical protein [Capsule (CVF854)] [Klebsiella pneumoniae JM45]
VFG048924	2	(KPK_1663) WecB/TagA/CpsF family glycosyl transferase [Capsule (CVF854)] [Klebsiella pneumoniae 342]
VFG048925	1	(KPHS_35660) glycosyl transferase family protein [Capsule (CVF854)] [Klebsiella pneumoniae subsp. pneumoniae HS11286]
VFG048926	2	(N559_1760) hypothetical protein [Capsule (CVF854)] [Klebsiella pneumoniae JM45]
VFG048935	2	(KPK_1664) hypothetical protein [Capsule (CVF854)] [Klebsiella pneumoniae 342]
VFG048936	1	(KPHS_35670) UDP-Gal__undecaprenolphosphate Gal-1-P transferase [Capsule (CVF854)] [Klebsiella pneumoniae subsp. pneumoniae HS11286]
VFG048937	2	(N559_1761) hypothetical protein [Capsule (CVF854)] [Klebsiella pneumoniae JM45]
VFG048938	5	(KPN2242_15620) hypothetical protein [Capsule (CVF854)] [Klebsiella pneumoniae KCTC 2242]
VFG048946	2	(KPK_1665) acyltransferase [Capsule (CVF854)] [Klebsiella pneumoniae 342]
VFG048947	1	(KPHS_35680) putative transmembrane protein Wzc [Capsule (CVF854)] [Klebsiella pneumoniae subsp. pneumoniae HS11286]
VFG048948	2	(N559_1762) hypothetical protein [Capsule (CVF854)] [Klebsiella pneumoniae JM45]
VFG048953	2	(Kvar_1562) 6-phosphogluconate dehydrogenase [Capsule (CVF854)] [Klebsiella variicola At-22]
VFG048957	2	(KPK_1666) UDP-glucose lipid carrier transferase [Capsule (CVF854)] [Klebsiella pneumoniae 342]
VFG048958	1	(KPHS_35690) polysaccharide export protein [Capsule (CVF854)] [Klebsiella pneumoniae subsp. pneumoniae HS11286]
VFG048959	2	(N559_1763) 6-phosphogluconate dehydrogenase [Capsule (CVF854)] [Klebsiella pneumoniae JM45]
VFG048963	2	(manB) Phosphomannomutase dehydrogenase [Capsule (CVF854)] [Klebsiella pneumoniae subsp. rhinoscleromatis SB3432]
VFG048968	5	(gnd) 6-phosphogluconate dehydrogenase [Capsule (CVF854)] [Klebsiella pneumoniae 342]
VFG048970	1	(N559_1764) UDP-Glucose 6-Dehydrogenase [Capsule (CVF854)] [Klebsiella pneumoniae JM45]
VFG048977	1	(cpsB_1) mannose-1-phosphate guanylyltransferase/mannose-6-phosphate isomerase [Capsule (CVF854)] [Klebsiella pneumoniae 342]
VFG048982	1	(cpsG_1) phosphomannomutase [Capsule (CVF854)] [Klebsiella pneumoniae 342]
VFG048987	13	(ugd) UDP-glucose 6-dehydrogenase [Capsule (CVF854)] [Klebsiella pneumoniae 342]
VFG048988	2	(KPHS_35730) acid phosphatase-like protein [Capsule (CVF854)] [Klebsiella pneumoniae subsp. pneumoniae HS11286]
VFG048990	7	YP_002920369.1) (galF) UTP-glucose-1-phosphate uridylyltransferase subunit GalF [Capsule (VF0560)] [Klebsiella pneumoniae subsp. pneumoniae NTUH-K2044]
VFG048991	3	(KPHS_35740) UDP-glucose pyrophosphorylase [Capsule (CVF854)] [Klebsiella pneumoniae subsp. pneumoniae HS11286]
VFG049026	2	(N559_1767) mannose-1-phosphate guanylyltransferase [LPS rfb locus (CVF857)] [Klebsiella pneumoniae JM45]
VFG049031	7	(Kvar_1565) mannose-1-phosphate guanylyltransferase/mannose-6-phosphate isomerase [LPS rfb locus (CVF857)] [Klebsiella variicola At-22]
VFG049037	3	(N559_1768) phosphomannomutase [LPS rfb locus (CVF857)] [Klebsiella pneumoniae JM45]
VFG049042	7	(Kvar_1566) phosphomannomutase [LPS rfb locus (CVF857)] [Klebsiella variicola At-22]
VFG049048	5	(N559_1769) integral membrane component of ABC-transporter [LPS rfb locus (CVF857)] [Klebsiella pneumoniae JM45]
VFG049057	3	(KPK_1678) ABC transporter ATP-binding protein [LPS rfb locus (CVF857)] [Klebsiella pneumoniae 342]
VFG049064	2	(Kvar_1568) ABC transporter [LPS rfb locus (CVF857)] [Klebsiella variicola At-22]
VFG049068	5	(KPK_1679) methyltransferase [LPS rfb locus (CVF857)] [Klebsiella pneumoniae 342]
VFG049079	5	(KPK_1680) mannosyltransferase A [LPS rfb locus (CVF857)] [Klebsiella pneumoniae 342]
VFG049083	2	(rmlC) dTDP-4-dehydrorhamnose 3,5-epimerase [LPS rfb locus (CVF857)] [Klebsiella pneumoniae subsp. pneumoniae MGH 78578]
VFG049086	2	(Kvar_1570) group 1 glycosyl transferase [LPS rfb locus (CVF857)] [Klebsiella variicola At-22]
VFG049090	5	(KPK_1681) mannosyltransferase B [LPS rfb locus (CVF857)] [Klebsiella pneumoniae 342]
VFG049092	12	(N559_1773) group 1 glycosyl transferase [LPS rfb locus (CVF857)] [Klebsiella pneumoniae JM45]
VFG049100	23	(KPK_1682) glycosyl transferase family protein [LPS rfb locus (CVF857)] [Klebsiella pneumoniae 342]
VFG049103	1	(rmlA) glucose-1-phosphate thymidylyltransferase [LPS rfb locus (CVF857)] [Klebsiella pneumoniae subsp. pneumoniae MGH 78578]
VFG049107	4	(rmlB) dTDP-D-glucose 4,6-dehydratase [LPS rfb locus (CVF857)] [Klebsiella pneumoniae subsp. pneumoniae MGH 78578]
